# Supplementary material for: Construction of Genetic Linkage Map and Mapping QTL Specific to Leaf Anthocyanin Colouration in Mapping Population ‘Allahabad Safeda’ × ‘Purple Guava (Local)’ of Guava (Psidium guajava L.)
Source: Plants (Basel). 2022 Aug 2;11(15):2014. doi: 10.3390/plants11152014 (PMC9370526; doi:10.3390/plants11152014)
Supplement: Supplementary file 1 [file plants-11-02014-s001.zip]

Archive with 1 entries (1 files):
- plants-1840791-supplementary.pdf
